# Supplementary material for: D-serine released by astrocytes in brainstem regulates breathing response to CO2 levels
Source: Nat Commun. 2017 Oct 10;8:838. doi: 10.1038/s41467-017-00960-3 (PMC5635109; doi:10.1038/s41467-017-00960-3)
Supplement: Supplementary file 4 — Supplementary data 1 [file 41467_2017_960_MOESM4_ESM.xlsx]

## Sheet: Fig. 1
Fig. 1E
Brainstem astrocytes
D-serine
(pmoles/mg protein)
	N1	N2	N3	N4	N5
5% CO2	75.6835	24.6071	130.383	136.716	65.5698
10 % CO2 (5 min)	302.82	281.799	275.142	407.54	579.097
10% CO2 (30 min)	434.565	678.443	584.056	723.83	1115.73
5% CO2	147.826	211.274	191.373	262.256	405.675
KCl	3933.88	4425.5	4217.48	4688.03	11384.8
Cortex astrocytes
D-serine
(pmoles/mg protein)
	N1	N2	N3
5% CO2	260.865	239.296	231.372
10% CO2 (30 min)	253.454	334.067	237.826
5% CO2	240	283.297	190.229
KCl	3039.83	4706.21	4353
Fig. 1F
Brainstem astrocytes
L-serine
(pmoles/mg protein)
	N1	N2	N3	N4	N5
5% CO2	10.7622	71.3288	27.9798	82.7	202.837
10 % CO2 (5 min)	16.9505	30.6119	81.7012	38.8728	88.6724
10% CO2 (30 min)	52.856	125.553	33.7997	106.803	260.291
5% CO2	63.6317	71.1802	16.7879	96.6138	171.064
KCl	27.5715	95.9744	26.8607	57.7233	205.854
Cortex astrocytes
L-serine
(pmoles/mg protein)
	N1	N2	N3
5% CO2	30.254	53.4778	57.4397
10% CO2 (30 min)	53.5263	76.832	83.2554
5% CO2	104.82	112.405	98.664
KCl	58.5299	102.51	105.441
Fig. 1G
Brainstem astrocytes
Glutamate
(pmoles/mg protein)
	N1	N2	N3	N4	N5
5% CO2	82.1	52.2	128.5	7.3	20.8
10 % CO2 (5 min)	234.1	189.6	201	174.35	218.97
10% CO2 (30 min)	336.915	310.24	331.95	306.095	248.696
5% CO2	129	162	95	59.06	178
KCl	2741.15	2546.1	2736.05	3384.71	4762.55
Cortex astrocytes
Glutamate
(pmoles/mg protein)
	N1	N2	N3
5% CO2	288.577	292.774	346.897
10% CO2 (30 min)	172.215	242.004	208.138
5% CO2	278.215	310.205	256.865
KCl	2727.52	7113.46	6349.35
Fig. 1H
Hypercapnia
Change in D-ser release (% of basal)
	aCSF	CBX 10 uM	CBX 100 uM	Probenecid 1 mM	No calcio	Bafilomycin A1	Brefeldin A
N1	574.187	159.76	147.48	106.82	178.7	131.84	164.96
N2	2757.1	41.72	241.89	131.65	195.91	73.17	28.42
N3	447.952	93.81	62.16	118.9	175.06	90.71	210.75
N4	529.442	113.02	91.02	105.71	1472.79	113.01	126.75
N5	1701.59	185	44.67	42.5	90.71	141.13	106.15
N6	304.44	71.9	50.91	100.9	60.06		173.43
N7	752.52	63.27			129.94
K+ 50 mM
Change in D-ser release (% of basal)
	aCSF	CBX 10 uM	CBX 100 uM	Probenecid 1 mM	No calcio	Bafilomycin A1	Brefeldin A
N1	5197.81	135.8	224.6	141.24	354.37	50.35	74.22
N2	17984.6	224.76	93.94	123.3	170.09	96.84	25.41
N3	3234.67	23.91	72.63	109.12	2182.19	112.64	43.32
N4	3429.03	38.33	25.46	32.11	81.86	110.55	120.29
N5	17362.8	60.91	66.35	67.39	68.64	140.53	112.15
N6	327.25	71.86			76.59		161.79
N7	865.02				76.59

## Sheet: Fig. 2
Fig. 2B
fR (% of basal)
D-serine (µM)	N1	N2	N3	N4	N5	N6	N7	N8
0.01	106.607	86.98	106.284	99.8	100.012
0.1	100.943	108.487	89.7833	100.975	122.896	73.3543	87.1714
0.3	75.4031	132.7	86.292	91.6372	136.375	97.7015	107.088
1	71.271	93.7063	94.9797	136.539	182.867	113.95	95.097
3	117.48	152.892		138.022	116.081	112.923
10	155.492	176.282	133.428	110.033	122.719	117.742	123.325	173.452
30	197.416	152.393	137.561	107.827		128.591
100	183.988	105.819	122.817	189.698	97.1007	158.932	154.237
Fig. 2C
Amplitude (% of basal)
D-serine (µM)	N1	N2	N3	N4	N5	N6	N7	N8
0.01	98.5508	108.999	102.86
0.05	100.934	93.736	103.224	98.9959
0.1	100.241	92.3709	91.2458	101.9	112.23	99.48	99.4778
0.3	95.6826	96.9985	84.5303	95.7172	95.2536	109.533	98.4666
1	109.051	90.4582	92.6344		95.925	90.3579	96.8099
3	92.1953	96.2618	88.5568	103.227	116.742	87.8182
10	92.6778	94.6976	93.991	100.341	89.0026	109.4	105.257	104.997
30	103.432		96.0855	94.3353	86.5895	99.0004
100	116.466	108.696	81.9173	99.1764	99.7747	119.913	101.831
Fig. 2D
fR (% of basal)
	N1	N2	N3	N4
D-serine 10 µM	155.492	176.282	133.428	173.452
MK-801 10 µM	95.5859	96.8935	86.004	95.934
D-ser 10µM+MK-801 10 µM	80.4477	76.6941	108.265	118.783
Fig. 2E
Control
fR (% of basal)
Time (min)	N1	N2	N3	N4	N5
0	100	100	100	100	100
10	90.3508	129.608	88.7907	107.662	85.933
20	115.876	111.49	76.7244	96.9788	90.2613
30	99.6123	93.0578	76.866	96.6841	93.9888
40	102.487	99.748	54.0227	99.2959	84.7538
50	105.919	96.0061	76.9995	91.6282	93.8657
DAAO 0.1 U/mL+Catalase 260U/mL
fR (% of basal)
Time (min)	N1	N2	N3	N4	N5	N6	N7	N8	N9
0	100	100	100	100	100	100	100	100	100
10	97.3498	89.2755	109.757	98.7673	68.1997	59.0686	59.8276	109.539	96.3497
20	48.5007	60.476	107.904	84.5475	60.2307	74.2556	89.6762	68.5928	93.6544
30	120.941	81.4983	110.826	90.1782	71.1349	60.8842	76.4158	52.757	49.7936
40	89.4256	62.3543	91.8764	67.3612	54.2232	52.923	77.54	35.2798	49.8179
50	63.7925	62.7458	73.2332	56.6248	48.8443	78.3769	77.388	62.8569	63.5501
MET-phen 50 µM
fR (% of basal)
Time (min)	N1	N2	N3	N4	N5	N6
0	100	100	100	100	100	100
10	91.2839	100.012	115.58	110.26	94.368	104.952
20	85.8851	68.2327	87.9611	75.4528	79.38	67.6129
30	65.7678	59.4311	90.8474	64.2936	70.08	75.7147
40	50.2328	65.8195	70.4224	116.294	75.69	60.0024
50	38.6017	51.2124	92.0049	69.6094	62.85	57.2346
ET-phen 50 µM
fR (% of basal)
Time (min)	N1	N2	N3	N4	N5	N6	N7
0	100	100	100	100	100	100	100
10	77.0098	90.2757	116.039	82.8359	41.2831	101.16	86.7569
20	68.3551	70.6567	107.941	76.6796	81.2049	117.119	84.9458
30	68.2075	52.5076	58.2707	87.5362	73.1086	99.462	71.2365
40	62.0243	49.9369	108.728	74.0152	74.3558	91.36	75.7543
50	54.1232	44.6474	82.8849	63.0558	72.1612	81.81	65.4898

## Sheet: Fig. 3 
Fig. 3B
VRC
HEPES
Relative fR
Time (seg)	N1	N2	N3	N4	N5	N6	N7
-15	1.052	0.9988	1.0001	1.0012	1.0014	0.9994	0.9985
0	1	1	1	1	1	1	1
10	2.068	1.05	0.964	1.809	1.265	1.47	1.191
20	2.088	1.287	1.502	1.185	0.943	1.212	1.503
30	1.317	1.485	1.102	1	0.621	1.051	0.954
60	1.447	0.837	0.916	0.949	1.142	1.104	1.004
120	1.193	1.219	1.064	1.114	1.142	0.72	1.031
150	1.307	1.264	0.997	0.816	1.072	1.032	0.992
240	1.024	0.985	0.982	1.025	0.897	1.121	1.1
D-serine 300 µM
Relative fR
Time (seg)	N1	N2	N3	N4	N5	N6	N7
-15	0.9952	1.039	0.985	1.004	0.995	0.9988	0.9954
0	1	1	1	1	1	1	1
10	1.09	1.079	1.047	0.881	0.963	0.974	1.083
20	1.097	1.086	0.813	0.968	0.816	0.827	0.913
30	1.056	1.045	1.021	1.169	0.926	0.937	0.844
60	1.096	1.085	0.89	1.005	1	1.011	0.798
120	1.083	1.072	1.021	1.057	1.027	1.038	0.743
150	0.942	0.931	1.073	1.095	0.979	0.99	0.914
240	1.024	1.036	0.885	0.789	1.058	1.065	1.012
Fig. 3C
RN
HEPES
Relative fR
Time (seg)	N1	N2	N3	N4	N5	N6	N7
-15	0.998	1.001	1.0004	0.9998	1.0004	1.0005	0.9998
0	1	1	1	1	1	1	1
10	1.654	0.981	1.117	1.511	0.915	0.959	1.165
30	1.479	0.812	1.63	1.601	0.688	1.408	1.137
60	1.597	1	2.859	1.861	0.77	1.088	1.2
120	1.516	1.009	1.867	1.229	0.841	1.456	0.921
180	1.427	1.036	1.477	1.528	0.904	1.492	1.01
240	1.012	1.023	0.985	0.972	1.101	0.852	0.928
D-serine 300 µM
Relative fR
Time (seg)	N1	N2	N3	N4	N5	N6	N7
-15	1.0001	0.99954	0.9985	1.0024	0.9985	1.004	1.0005
0	1	1	1	1	1	1	1
10	1.165	1.086	0.746	0.709	1.206	0.998	0.849
30	1.385	1.071	0.852	0.994	1.041	0.948	1.056
60	1.504	0.899	0.702	0.555	1.106	0.985	0.987
120	1.059	0.973	0.809	1.195	0.921	1.014	0.981
180	1.273	0.942	0.648	1.183	0.946	0.985	0.971
240	1.1	0.824	0.992	1.014	0.985	0.974	0.925
Fig. 3D
NTS
HEPES
Relative fR
Time (seg)	N1	N2	N3	N4	N5	N6	N7
-15	0.9985	1.0014	1.0015	1.0056	0.9985	0.9858	1.0254
0	1	1	1	1	1	1	1
10	0.7	1.061	1.037	0.588	0.829	1.041	1.239
20	0.726	1.002	1.273	0.805	0.753	1.152	1.055
30	0.855	0.943	1.246	0.912	0.799	0.921	1.483
45	1.2	0.789	1.195	0.829	0.966	0.947	1.117
60	0.781	0.829	0.93	0.926	1.14	0.975	1.404
90	0.789	0.954	1.116	1.023	0.97	1.095	1.081
120	0.909	0.827	0.887	0.846	1.023	0.968	1.219
150	0.64	0.955	0.857	0.792	0.818	1.029	1.33
210	1.02	1.03	1.05	1.02	0.98	0.99	0.995
240	1.015	1.018	1.023	0.978	0.985	0.848	0.99
D-serine 300 µM
Relative fR
Time (seg)	N1	N2	N3	N4	N5	N6	N7
-15	0.9858	0.9858	1.025	1.0058	0.995	0.9945	0.9984
0	1	1	1	1	1	1	1
10	0.856	0.908	0.886	0.973	1.043	1.168	0.961
20	0.595	1.015	0.918	0.943	1.043	1.215	1.239
30	1.355	0.779	0.95	1.136	1.069	1.044	1.129
45	0.784	1.074	1.479	0.963	0.972	1.048	1.026
60	1.026	0.979	1.172	0.848	1.131	1.172	1.194
90	0.763	0.924	1.117	1.165	1.252	1.149	0.956
120	1.149	0.973	0.867	0.815	1.077	1.14	1.012
150	1.03	0.987	1.029	0.811	0.979	1.165	1.001
210	0.945	0.98	0.952	0.978	1.001	0.985	0.995
240	0.948	0.992	1.02	0.952	0.975	0.959	0.989
Fig. 3E
HEPES
Relative fR	5-SP
Time (seg)	N1	N2	N3	N4	N5	N6
-15	1	1	1	1	1	1
0	1	1	1	1	1	1
10	1.154	0.874	1.034	1.213	0.973	0.848
20	0.918	0.723	0.964	0.931	1.19	1.186
30	1.212	0.946	1.129	0.753	0.779	1.024
60	0.84	0.846	1.183	0.86	1.049	1.065
150	0.996	0.686	1.042	1.081	1.039	1.081
180	0.822	0.888	1.285	1.179	1.234	0.842
240	1.02	0.95	0.98	1.021	0.984	0.985
D-serine 300 µM
Relative fR
Time (seg)	N1	N2	N3	N4	N5	N6
-15	1	1	1	1	1	1
0	1	1	1	1	1	1
10	0.902	0.838	1.156	0.986	0.74	0.83
20	0.938	0.923	0.788	1.055	0.84	1.005
30	0.959	0.794	0.973	0.594	1.093	0.952
60	0.939	0.767	1.229	0.89	0.801	1.304
120	1.164	0.9	1.215	0.824	0.921	1.127
150	0.9	0.894	0.932	1.025	0.964	1.251
240	0.952	0.985	1.032	0.975	1.024	0.987

## Sheet: Fig. 4
Fig. 4B
Saline i.p
fR (Hz) at 60 min
N	N1	N2	N3	N4	N5	N6
Basal fR (Hz)	3.70703	3.088	3.2435	3.801	4.16733	3.52
Saline fR (Hz)	3.58	2.99	3.35	4.01	4.146	3.38
D-serine 250 mg/Kg i.p.
fR (Hz) at 60 min
N	N1	N2	N3	N4	N5	N6
Basal fR (Hz)	3.351	3.6409	3.1169	2.84175	4.081	4.45267
D-serine fR (Hz)	4.54275	4.7861	3.7378	3.96235	4.247	5.267
Fig. 4C
Saline i.p.
Relative fR
Time (min)	N1	N2	N3	N4	N5	N6
0	1	1	1	1	1	1
30	0.926797	0.889503	0.976068	1.00831	1.10502	1.11
60	0.965732	0.968264	1.03283	1.05499	0.994881	0.960227
120	1.15448	1.02571	1.06375	0.881058	1.11606	1.13
180	0.757344	0.936563	0.926808	0.902473	1.13382	1.15
240	0.870953	1.15998	1.025	0.95	0.9865	1.01
D-serine 250 mg/Kg
Relative fR
Time (min)	N1	N2	N3	N4	N5	N6
0	1	1	1	1	1	1
30	1.17243	1.16655	1.02174	0.850075	0.684636	1.07447
60	1.35564	1.31454	1.1992	1.39433	1.04068	1.18289
120	1.21001	1.08865	1.26465	1.17343	1.1605	1.26014
180	1.17365	1.38238	1.67024	0.857641	0.889243	1.07643
240	1.03217	1.025	1.14	1.016	1.024	1.03558
Fig. 4F
fR (Hz)
	N1	N2	N3	N4	N5	N6
Basal	3.114	2.74	2.796	3.791	2.188	4.365
Saline	3.529	2.505	3.448	3.367	2.184	4.665
Fig. 4G
fR (Hz)
	N1	N2	N3	N4	N5	N6
Basal	1.693	3.25	3.042	3.197	2.632	4.665
D-ser 30 µM	4.187	4.202	4.146	4.132	3.082	5.237
Fig.4H
Saline
Change in fR (% of basal)
Time (min)	N1	N2	N3	N4	N5	N6
-2	118.047	88.5036	92.1674	79.9525	105.302	93.5691
0	100	100	100	100	100	100
2	113.327	91.4234	123.319	88.8156	99.8172	112.261
3	113.937	88.0657	111.731	78.0533	110.969	103.323
4	106.294	96.4964	99.9285	76.8926	124.909	102.251
5	98.9082	101.825	87.3391	63.6508	117.322	97.3205
6	99.8715	97.7372	95.2432	72.0654	115.265	99.8928
10	100.642	86.9343	83.691	84.1994	110.329	90.8896
15	73.3678	75.7664	67.5966	105.477	109.186	110.882																								0.9858	0.9858	1.025	1.0058	0.995	0.9945	0.9984
																														1	1	1	1	1	1	1
D-serine 30 µM																														0.856	0.908	0.886	0.973	1.043	1.168	0.961
Change in fR (% of basal)																														0.595	1.015	0.918	0.943	1.043	1.215	1.239
Time (min)	N1	N2	N3	N4	N5	N6																								1.355	0.779	0.95	1.136	1.069	1.044	1.129
-2	115.771	99.0769	107.462	99.8436	96.2766	87.6033																								0.784	1.074	1.479	0.963	0.972	1.048	1.026
0	100	100	100	100	100	100																								1.026	0.979	1.172	0.848	1.131	1.172	1.194
2	247.312	129.292	136.292	129.246	117.097	116.302																								0.763	0.924	1.117	1.165	1.252	1.149	0.956
3	135.617	126.4	125.444	94.3072	115.501	98.9876																								1.149	0.973	0.867	0.815	1.077	1.14	1.012
4	143.591	101.508	118.376	62.4961	105.471	95.186
5	118.015	121.261	107.166	90.3034	96.4286	95.186
6	114.53	81.8154	123.767	76.4467	91.7933	84.9174
10	113.526	77.8154	92.3077	68.314	93.845	68.7603
15	99.1326	78.6335	79.7186	85.7053	105.525	72.438																								1.03	0.987	1.029	0.811	0.979	1.165	1.001
D-serine 300 µM
Change in fR (% of basal)																														1.026	0.962	1.122	0.98	1.266	0.999	1.054
Time (min)	N1	N2	N3	N4	N5	N6																								0.945	0.98	0.952	0.978	1.001	0.985	0.995
-2	98.9192	99.8815	107.751	79.708	92.371	94.923																								0.948	0.992	1.02	0.952	0.975	0.959	0.989
0	100	100	100	100	100	100
2	195.214	155.292	139.256	82.2628	109.312	155.248
3	113.587	119.234	130.315	82.3358	101.047	120.707
4	103.757	95.7346	115.848	64.4891	96.1107	122.162
5	114.822	93.207	101.228	65.5839	91.1743	125.043
6	110.499	95.6556	140.752	62.8467	95.6245	101.797
10	109.007	95.7741	98.8872	63.7591	86.1631	83.5995
15	135.461	108.215	107.291	73.8321	81.825	85.1398
																																1	1	1	1	1	1
																																1	1	1	1	1	1
																																0.902	0.838	1.156	0.986	0.74	0.83
																																0.938	0.923	0.788	1.055	0.84	1.005
																																0.959	0.794	0.973	0.594	1.093	0.952
																																0.939	0.767	1.229	0.89	0.801	1.304
																																1.164	0.9	1.215	0.824	0.921	1.127
																																0.9	0.894	0.932	1.025	0.964	1.251
																																0.952	0.985	1.032	0.975	1.024	0.987

## Sheet: Fig. 5
Fig. 5B
Basal
fR (Hz)
pH	N1	N2	N3	N4	N5	N6	N7
7.4	0.15744	0.28827	0.13454	0.21093	0.1231	0.08118	0.1907
7.2	0.27275	0.31579	0.2127	0.28915	0.1993	0.13451	0.25575
45 min DAAO 0.1U/mL + Catalase 260U/mL
fR (Hz)
pH	N1	N2	N3	N4	N5	N6	N7
7.4	0.17924	0.12684	0.0712	0.10334	0.08634	0.07721	0.07565
7.2	0.19197	0.13374	0.11541	0.13597	0.12582	0.12924	0.09327
30 min recovery
fR (Hz)
pH	N1	N2	N3	N4	N5	N6	N7
7.4	0.106	0.10198	0.1303	0.10977	0.101	0.08643	0.125
7.2	0.17	0.11668	0.17546	0.16978	0.23897	0.1493	0.194
Fig. 5C
Change in fR during Hypercapnia (Hz)
	N1	N2	N3	N4	N5	N6	N7
Basal	0.11531	0.02752	0.07816	0.07822	0.0762	0.05333	0.06505
DAAO	0.01273	0.0069	0.04421	0.03263	0.03948	0.05203	0.01762
Recovery	0.064	0.0147	0.04516	0.06001	0.13797	0.06287	0.069
Fig. 5D
Basal
fR (Hz)
pH	N1	N2	N3	N4	N5	N6
7.4	0.18197	0.22748	0.3	0.11057	0.07431	0.22311
7.2	0.19954	0.45441	0.32723	0.16621	0.14359	0.30431
MET-phen 50 µM
fR (Hz)
pH	N1	N2	N3	N4	N5	N6
7.4	0.06714	0.17572	0.08751	0.17883	0.08839	0.14355
7.2	0.06281	0.24086	0.09787	0.183389	0.05338	0.21695
Fig. 5E
Change in fR during Hypercapnia (Hz)
	N1	N2	N3	N4	N5	N6
Basal	0.01757	0.22693	0.02723	0.05564	0.06928	0.0812
MET-phen	-0.00433	0.06514	0.01036	0.0045587	-0.03501	0.0734
Fig. 5F
Basal
fR (Hz)
pH	N1	N2	N3	N4	N5	N6	N7
7.4	0.2208	0.40426	0.0923	0.13712	0.43872	0.162	0.05096
7.2	0.27343	0.42075	0.20906	0.17049	0.48479	0.226	0.13518
ET-phen 50 µM
fR (Hz)
pH	N1	N2	N3	N4	N5	N6	N7
7.4	0.17235	0.14155	0.16325	0.10437	0.25286	0.16909	0.14762
7.2	0.1847	0.13444	0.24513	0.10829	0.28418	0.22748	0.15178
Fig. 5G
Change in fR during Hypercapnia (Hz)
	N1	N2	N3	N4	N5	N6	N7
Basal	0.05263	0.01649	0.11676	0.03337	0.04607	0.064	0.08422
ET-phen	0.01235	-0.00711	0.08188	0.00392	0.03132	0.05839	0.00416
Fig. 5H
Basal
fR (Hz)
pH	N1	N2	N3	N4	N5	N6	N7
7.4	0.09358	0.15262	0.043	0.14897	0.05736	0.1146	0.15199
7.2	0.107	0.24622	0.09439	0.16196	0.17715	0.23225	0.22007
MK-801 10 µM
fR (Hz)
pH	N1	N2	N3	N4	N5	N6	N7
7.4	0.085	0.2027	0.0873	0.13664	0.13508	0.1457	0.2642
7.2	0.04895	0.219	0.0915075	0.1795	0.233	0.18473	0.3
Fig. 5I
Change in fR during Hypercapnia (Hz)
	N1	N2	N3	N4	N5	N6	N7
Basal	0.01342	0.0936	0.05139	0.01299	0.11979	0.11765	0.06808
MK-801	-0.03605	0.0163	0.0042075	0.04286	0.09792	0.03903	0.0358
Fig. 5J
Basal
fR (Hz)
pH	N1	N2	N3	N4	N5	N6
7.4	0.21892	0.07912	0.2112	0.19002	0.14541	0.14942
7.2	0.35975	0.14297	0.28983	0.25978	0.19116	0.23839
45 min aCSF
fR (Hz)
pH	N1	N2	N3	N4	N5	N6
7.4	0.22404	0.0762	0.17513	0.18267	0.13529	0.16449
7.2	0.36259	0.14419	0.25838	0.23406	0.20791	0.255
Fig. 5K
Change in fR during Hypercapnia (Hz)
	N1	N2	N3	N4	N5	N6
Basal	0.14083	0.06385	0.07863	0.06976	0.04575	0.08897
45 min aCSF	0.13855	0.06799	0.08325	0.05139	0.07262	0.09051
Fig. 5M
Saline i.p.
Relative fR during hypercapnia
Time (h)	N1	N2	N3	N4	N5	N6	N7
0h	1.369	1.193	1.266	1.425	1.319	1.253	1.372
2h	1.409	1.343	1.192	1.304	1.332	1.239	1.31
4h	1.303	1.47	1.444	1.498	1.376	1.201	1.262
24h	1.278	1.367	1.252	1.237	1.24	1.306	1.196
MET-phen 250 mg/kg
Relative fR during hypercapnia
Time (h)	N1	N2	N3	N4	N5	N6	N7	N8	N9	N10	N11	N12
0	1.456	1.18	1.269	1.217	1.283	1.265	1.364	1.353	1.257	1.287	1.314	1.154
2	1.081	1.15	1.126	1.123	1.271	1.094	1.242	1.113	1.11	0.969	1.025	1.126
4	1.044	1.131	1.213	1.417	1.204	1.355	1.214	1.162	1.036	1.063	1.185	1.159
24	1.224	1.059	1.03	1.242	1.279	1.318	1.641	1.336	1.341	0.997	1.178	1.171

## Sheet: Fig. 6
Fig. 6A
fR (Hz)
pH	N1	N2	N3	N4	N5	N6	N7	N8
7.4	0.0906	0.2784	0.3262	0.1129	0.18417	0.2596	0.27479	0.26378
7.2	0.1498	0.3052	0.3931	0.1836	0.31277	0.29248	0.43405	0.37589
Fig. 6B
fR (Hz)
pH	N1	N2	N3	N4	N5	N6	N7	N8
7.4	0.1292	0.2704	0.2903	0.0954	0.18285	0.11076	0.19616	0.23391
7.2	0.1296	0.2702	0.3154	0.1259	0.22264	0.13571	0.18464	0.26679
Fig. 6C
fR (Hz)
pH	N1	N2	N3	N4	N5	N6	N7	N8
7.4	0.1036	0.2681	0.285	0.1426	0.17525	0.17198	0.19612	0.26058
7.2	0.1518	0.3015	0.2925	0.1685	0.34067	0.29813	0.29946	0.47933
Fig.6D
Change in fR during hypercapnia (% of basal)
	Gln	+ FA	+ FA + D-ser
N1	165.262	100.325	146.534
N2	109.624	99.8965	112.451
N3	120.511	108.657	102.625
N4	162.63	131.929	118.171
N5	169.827	121.761	194.391
N6	112.666	122.526	173.351
N7	157.957	94.1272	162.692
N8	142.501	114.057	183.947
Fig. 6E
Change in D-ser release during hypercapnia (% of basal)
	Gln	+ FA
N2	290.879	127.092
N3	200.411	128.496
N4	113.372	92.6492
N5	116.258	62.9291
N6	106.059	94.9089
N7	185.9	168.287

## Sheet: Fig. S2
Fig. S2A
fR (% of basal)
D-serine (µM)	N1	N2	N3	N4	N5	N6	N7	N8	N9	N10	N11	N12
0.001		109.29	91.07		101.27	99.55	100.28
0.01	108.743	97.7556	101.25	104.317	103.28
0.1	127.962	77.7702	164.772	92.4714	118.638	104.855	99.9991	83.2966	100.629		110.674	96.5216
0.3	108.777	107.233	105.084	111.975	106.038	133.904
1	125.273	109.829	113.322	104.87			169.531		121.167	94.0268	123.177	132.866
3			94.6038	126.689	144.602	135.528	148.717
10	143.086	182.289	157.047	138.1	186.952		145.195	122.129	120.677	138.471	139.919
30	156.594		140.543	151.733		165.232					153.57
100	156.386	147.319	169.726		136.943	237.874			122.783	135.97	175.792	104.875
Fig. S2B
Amplitude (% of basal)
D-serine (µM)	N1	N2	N3	N4	N5	N6	N7	N8	N9	N10	N11	N12
0.001	92.515	103.861	101.92	95.1017	76.9162	98.4951
0.01	112.753	96.0651	93.8006	107.163	88.8034
0.1	104.126	99.931		100.832		106.728	110.93	115.963	100	101.088	68.4942	103.649
0.3	94.7709	88.1605	115.439	111.252	111.252	90.6046
1	100.961	115.555		107.839	101.179	106.822	60.2612	73.3849	119.507	99.7106	108.132	91.9069
3	94.2182	88.8188	93.8054	109.462	106.64	96.0443	87.2892
10		59.7675	99.467	106.359	85.9944	114.373	109.58	104.776	86.1904	103.147	129.193	98.8813
30	94.0294		115.252	117.858	96.8437
100	104.45	113.579	67.3828	103.81	98.1495	106.325	110.343	117.118	86.201	116.864	106.314	124.007

## Sheet: Fig. S3
Fig. S3A
Basal
fR (Hz)
pH	N1	N2	N3	N4	N5	N6	N7
7.4	0.10995	0.23786	0.06121	0.14745	0.15428	0.05259	0.11676
7.2	0.13236	0.25624	0.13627	0.15571	0.22665	0.07746	0.1859
DAAO 0.1U/mL + Catalase 260U/mL
fR (Hz)
pH	N1	N2	N3	N4	N5	N6	N7
7.4	0.19136	0.19045	0.12643	0.10657	0.115	0.12993	0.14687
7.2	0.19444	0.18867	0.12136	0.09212	0.11009	0.16655	0.19167
Fig. S3B
Change in fR during Hypercapnia (Hz)
	N1	N2	N3	N4	N5	N6	N7
Basal	0.02241	0.01838	0.07506	0.00826	0.07237	0.02487	0.06914
DAAO	0.00308	-0.00178	-0.00507	-0.01445	-0.00491	0.03662	0.0448
Fig. S3C
Basal
fR (Hz)
pH	N1	N2	N3	N4	N5	N6	N7
7.4	0.1858	0.16097	0.16701	0.14077	0.13642	0.06352	0.11535
7.2	0.25304	0.20653	0.25007	0.1811	0.16738	0.08989	0.20778
MET-phen 50 µM
fR (Hz)
pH	N1	N2	N3	N4	N5	N6
7.4	0.07286	0.04111	0.12118	0.08076	0.07996	0.11908	0.10384
7.2	0.10432	0.0155	0.12423	0.0967	0.09553	0.14917	0.15395
Fig.S3D
Change in fR during Hypercapnia (Hz)
	N1	N2	N3	N4	N5	N6	N7
Basal	0.06724	0.04556	0.08306	0.04033	0.03096	0.02637	0.09243
MET-phen	0.03146	-0.02561	0.00305	0.01594	0.01557	0.03009	0.05011
Fig. S3E
Basal
fR (Hz)
pH	N1	N2	N3	N4	N5	N6	N7	N8
7.4	0.13398	0.082	0.12116	0.35723	0.11454	0.092	0.18691	0.19361
7.2	0.14978	0.172	0.13764	0.36824	0.16543	0.14154	0.22886	0.24346
45 min aCSF
fR (Hz)
pH	N1	N2	N3	N4	N5	N6	N7	N8
7.4	0.10985	0.0845	0.11503	0.24907	0.14212	0.07289	0.1957	0.20434
7.2	0.12465	0.192	0.1389	0.28005	0.17488	0.11634	0.2341	0.24241
Fig. S3F
Change in fR during Hypercapnia (Hz)
	N1	N2	N3	N4	N5	N6	N7	N8
Basal	0.0148	0.1075	0.02387	0.03098	0.03276	0.04345	0.0384	0.03807
45 min aCSF	0.0158	0.09	0.01648	0.01101	0.05089	0.04954	0.04195	0.04985

## Sheet: Fig. S4
Fig. S5A
CONTROL
	Basal fR ( Hz)	Change in fR (% of basal)
N1	0.15744	173.241
N2	0.27301	119.333
N3	0.23322	111.8
N4	0.13454	158.094
N5	0.21093	137.083
N6	0.1231	161.901
N7	0.08118	165.694
N8	0.211	122.27
N9	0.1907	134.111
N10	0.18197	109.655
N11	0.22748	199.758
N12	0.3	109.077
N13	0.11057	150.321
N14	0.07431	193.231
N15	0.22311	136.395
N16	0.2208	123.836
N17	0.40426	104.079
N18	0.0923	226.5
N19	0.13712	124.336
N20	0.43872	110.501
Fig. S5B
DAAO 0.1U/mL + Catalase 260U/mL
	Basal fR( Hz)	Change in fR (% of basal)
N1	0.17924	107.102
N2	0.12684	105.44
N3	0.14264	135.796
N4	0.0712	162.093
N5	0.10334	131.575
N6	0.08634	145.726
N7	0.07721	167.388
N8	0.06942	168.352
N9	0.07565	123.291

## Sheet: Fig. S5
Fig. S5A
Saline
fR (Hz)
Time (h)	N1	N2	N3	N4	N5	N6	N7
0	4.039	4.714	4.809	3.9	3.983	4.811	4.068
2	4.062	4.105	4.536	4.228	4.663	4.435	3.959
4	4.38	4.159	4.04	3.151	4.076	4.363	4.298
24	4.484	4.504	4.742	4.419	4.52	3.828	4.836
Fig S5B
MET-phen
fR (Hz)
Time (h)	N1	N2	N3	N4	N5	N6	N7	N8	N9	N10	N11	N12
0	3.456	4.741	4.117	4.788	4.285	4.536	4.658	4.522	4.53	4.359	4.7	4.684
2	3.534	4.38	3.264	4.528	4.447	4.546	4.105	4.541	3.861	4.824	4.887	4.581
4	3.485	4.568	3.057	3.732	4.425	3.765	4.199	4.187	3.687	4.391	4.046	4.521
24	3.491	4.852	4.59	3.804	4.285	3.754	4.026	4.52	3.904	4.779	4.567	4.659
Fig S5C
Saline
	Basal fR ( Hz)	C. in fR (% of basal)
N1	4.38	1.303
N2	4.159	1.47
N3	4.04	1.444
N4	3.151	1.498
N5	4.076	1.376
N6	4.363	1.201
N7	4.298	1.262
Fig S5D
MET-phen
	Basal fR ( Hz)	C. in fR (% of basal)
N1	3.485	1.044
N2	4.568	1.131
N3	3.057	1.213
N4	3.732	1.417
N5	4.425	1.204
N6	3.765	1.355
N7	4.199	1.214
N8	4.187	1.162
N9	3.687	1.036
N10	4.391	1.063
N11	4.046	1.185
N12	4.521	1.159

[truncated: 1 more sheets: On text]
